# Supplementary material for: Literature Review of Cervical Regeneration after Loop Electrosurgical Excision Procedure, and Study Project (CeVaLEP) Proposal
Source: J Clin Med. 2022 Apr 8;11(8):2096. doi: 10.3390/jcm11082096 (PMC9030886; doi:10.3390/jcm11082096)
Supplement: Supplementary file 1 [file jcm-11-02096-s001.zip]

Archive with 1 entries (1 files):
- jcm-1607964-supplementary.pdf
